# Supplementary material for: Artefact-free topography based scleral-asymmetry
Source: PLoS One. 2019 Jul 26;14(7):e0219789. doi: 10.1371/journal.pone.0219789 (PMC6660081; doi:10.1371/journal.pone.0219789)
Supplement: S1 Table — (ZIP) [file pone.0219789.s001.zip]

Archive with 2 entries (2 files):
- X.pdf
- Y.pdf
