# Supplementary material for: Artefact-free topography based scleral-asymmetry
Source: PLoS One. 2019 Jul 26;14(7):e0219789. doi: 10.1371/journal.pone.0219789 (PMC6660081; doi:10.1371/journal.pone.0219789)
Supplement: S3 Table — (ZIP) [file pone.0219789.s003.zip]

Archive with 2 entries (2 files):
- Eye std OD.pdf
- Eye std OS.pdf
